# Supplementary material for: Energy audit data for a resort island in the South China Sea
Source: Data Brief. 2015 Dec 31;6:489–91. doi: 10.1016/j.dib.2015.12.033 (PMC4716444; doi:10.1016/j.dib.2015.12.033)
Supplement: Supplementary file 2 — Supplementary material [file mmc2.zip]

Archive with 1 entries (1 files):
- Data.rar
